# Supplementary material for: Investigation of Colonic Regeneration via Precise Damage Application Using Femtosecond Laser-Based Nanosurgery
Source: Cells. 2022 Mar 28;11(7):1143. doi: 10.3390/cells11071143 (PMC8998079; doi:10.3390/cells11071143)
Supplement: Supplementary file 1 [file cells-11-01143-s001.zip]

Archive with 8 entries (7 files):
- cells-1624244-supplementary/
- cells-1624244-supplementary/Video S1.avi
- cells-1624244-supplementary/Video S2.avi
- cells-1624244-supplementary/Video S3.avi
- cells-1624244-supplementary/Video S4.avi
- cells-1624244-supplementary/Video S5.avi
- cells-1624244-supplementary/Video S6.avi
- cells-1624244-supplementary/Video S7.avi
